# Supplementary material for: Prevention of Oxaliplatin-Induced Peripheral Neuropathy: A Systematic Review and Meta-Analysis
Source: Front Oncol. 2022 Feb 3;12:731223. doi: 10.3389/fonc.2022.731223 (PMC8853097; doi:10.3389/fonc.2022.731223)
Supplement: Supplementary file 2 [file DataSheet_2.xlsx]

## Sheet: S1. Categories non-primary
Supplementary Table 1 Categories of recommendation based on non-primary outcomes
Intervention	Outcome	No. of studies	Authors	No. of patients	Rating	RR (95% CI)	Certainty	Risk of bias	Inconsistency	Indirectness	Imprecision
Ca/Mg	OSS>= Grade 2	3	Chay 2010, Grothey 2011, Loprinzi 2014	358	Insufficient Evidence	RR 0.76 (0.56, 1.03)	Moderate (3+)	Not serious	Not serious	Not serious	Serious
GM1	NCI Sanofi >= G2	1	Zhu 2013	120	Insufficient Evidence	RR 0.68 (0.44, 1.03)	Low (2+)	Serious	Not serious	Not serious	Serious
Goshajinkigan (GJG)	DEB NTC Grade 3	1	Nishioka	45	Not Recommended	RR 0.43 (0.22, 0.83)	Very low (1+)	Very serious	Not serious	Serious	Not serious
Glutamine	EPS	1	Yazici 2016	67	Not Recommended	Non-significant benefit	Very low (1+)	Very serious	Not serious	Not serious	Serious
	Outcome assessment scales are explained in Table S2. Scales used

## Sheet: S2. Scales used
Supplementary Table 2 Neuropathy scales used for OIPN assessment
Name of scale	Trials that used this scale	Grades in scale
		0	1	2	3	4	5
CTCAE V5 (peripheral sensory neuropathy, paresthesia, peripheral motor neuropathy)	Bondad 2020 Motoo 2020	None	Mild symptoms (asymptomatic for sensory)	Moderate symptoms; limiting instrumental ADL (iADL)	Severe symptoms; limiting self-care ADL (bADL)	Life-threatening consequences; urgent intervention indicated	Death
CTCAE V4 (peripheral sensory neuropathy, paresthesia, peripheral motor neuropathy)	El-fatatry 2018 Kobayashi 2020 Loprinzi 2014 Saad 2016 Wang 2019 Yehia 2019 Zhang 2012 Zimmerman 2016	None	Asymptomatic; loss of deep tendon reflexes or paresthesia	Moderate symptoms; limiting iADL	Severe symptoms; limiting self-care ADL	Life-threatening consequences; urgent intervention indicated	Death
CTCAE V3 (neuropathy – sensory)	Afonseca 2013 Bruna 2018 Chay 2010 Dong 2010 Gobran 2013 Grothey 2011 Ishibashi 2010 Kiladze 2016 Kono 2013 Milla 2998 Oki 2015 Qian 2012 Song 2013	None	Asymptomatic; loss of deep tendon reflexes or paresthesia (including tingling), but not interfering with function	Sensory alteration or paresthesia (including tingling) interfering with function, but not interfering with ADL	Sensory alteration or paresthesia interfering with ADL	Disabling	Death
CTCAE V2 (neuropathy – sensory)	Liu 2013 Lu 2008 Pang 2010 Wang 2007	Normal	Loss of deep tendon reflexes or paresthesia (including tingling) but not interfering with function	Objective sensory loss or paresthesia (including tingling), interfering with function, but not interfering with ADL	Sensory loss or paresthesia interfering with activities of daily living	Permanent sensory loss that interferes with function	NA
EORTC QLQ-CIPN20, sensory	Loprinzi 2014 Wang 2019 Yazici 2016 Zimmerman, 2016	NA	NA	NA	NA	NA	NA
OSS (Levi 1994)	Chay 2010 Grothey 2011 Loprinzi 2014 Wang 2019 Zhang 2012 Zimmerman 2016	None	Sensory symptoms of short duration	Sensory symptoms persists between cycles	Sensory symptoms causing functional impairment	NA	NA
Levi 1997	Xu 2016	None	Dysthesia or blunted sensation, complete regression within 1 week	Dysthesia or blunted sensation, complete regression within 3 weeks	Dysthesia or blunted sensation, incomplete regression within 3 weeks	Dysthesia or blunted sensation with functional impairment, paralysis or death	NA
Levi (nil citation)	Cheng 2017	None	Mild sensory alteration or paresthesia (not requiring intervention)	Sensory alteration or paresthesia that moderately interferes with iADLs	Sensory alteration or paresthesia that severely interferes with bADLs	Disabling neuropathy	NA
Levi 1992	von Delius 2007	None	Paresthesias and/or dysthesias (induced by cold) with complete regression within one week	Paresthesias and/or dysthesias with complete regression within 14 days	Paresthesias and/or dysthesias with incomplete regression at day 14	Paresthesias and/or dysthesias with functional consequences (e.g. to button up a shirt)
Neurotoxicity Criteria of Debiopharm (DEB NTC)	Nishioka 2011	None	Within 7 days	More than 7 days	Functional impairment interfering with ADL	NA	NA
NCI Sanofi, Oxaliplatin Sanofi Specific grade 0-4 Scale (OSSS)	Gado 2013 Glimelius 2017 Zhu, 2013	NA	Paresthesias or dysesthesias of short duration that resolve and do not interfere with function	Paresthesias or dysesthesias interfering with function but not activities of daily living	Paresthesias or dysesthesias with pain or functional impairment that also interfere with activities of daily living	Persistent paresthesias or dysesthesias that are disabling or life-threatening	NA
reduced Total Neuropathy Score	Esfahani 2016 Trinh 2020	None (Score 0)	Mild (score 1-10)	Moderate (score 11-19)	Severe (score 20-28)
modified Total Neuropathy Score	Argyriou 2006	None	Mild (score 1-11)	Moderate (score 12-23)	Severe (score >24)

## Sheet: S3. Charact and RoB
Supplementary Table 3 Summary of study characteristics and risk of bias
Study	Intervention (number of patients)	Control (number of patients)	Cancer type	Chemotherapy	Intervention	Control	Outcome [Primary outcome]	Chemotherapy cycle (or weeks) at assessment	Cumulative Oxaliplatin (Intervention Group) (mg/m2)	Cumulative Oxaliplatin (Control Group) (mg/m2)	Random sequence generation (selection bias)	Allocation conceal-ment (selection bias)	Blinding of participants and personnel (performance bias)	Blinding of outcome assessment (detection bias)	Incomplete outcome data (attrition bias)	Selective reporting (reporting bias)	Others & comments
Ca/Mg
Dong 2010	22	27	GI cancer (Gastric, Small intestine, CRC)	FOLFOX4	IV Ca gluconate 1g & MgSO4 1g pre and post OXA infusion	Placebo	[CTCAE V3]	6	Not Mentioned	Not Mentioned	Low bias	Unclear bias	Low bias	Low bias	High bias	High bias	Randomisation method & allocation concealment not specified. Significant attrition (47.3%, 43 out of 95 patients) at cycle 9. Only reported incidence at each point of assessment, not the cumulative incidence.
Ishibashi 2010	17	16	mCRC	mFOLFOX6	IV Ca gluconate 850 mg and MgSO4 720 mg pre and post OXA infusion	Placebo	[CTCAE V3], DEB-NTS	6	Median dose 75	72.8	Low bias	Unclear bias	Low bias	Unclear bias	High bias	Low bias	Allocation concealment & outcome assessment blinding not mentioned. Early termination.
Chay 2010	9	10	CRC	FOLFOX4, XELOX	IV Ca gluconate 1g & MgSO4 1g pre and post OXA infusion	Placebo	[CTCAE V3], OSS, NCS	Median 8.7 months	78% pts received >600	78% pts received >600	Low bias	Unclear bias	Low bias	Low bias	High bias	Low bias	Random sequence generation method and allocation concealment not mentioned, Early termination, only 19 out of 27 recruited patients completed study. Small sample size.
Gobran 2013	30	30	CRC	adjuvant FOLFOX4, mFOLFOX6, FLOX	IV Ca gluconate 1g & MgSO4 1g pre and post OXA infusion	Placebo	[CTCAE V3]	Average 10-11	838	763	Low bias	Unclear bias	Low bias	Unclear bias	High bias	Low bias	Allocation concealment & outcome assessment blinding not mentioned. High attrition rate of 30%.
Grothey 2011	50	52	CRC	adjuvant FOLFOX4, mFOLFOX6	IV Ca gluconate 1g & MgSO4 1g pre and post OXA infusion	Placebo	[CTCAE V3], OSS	Not Mentioned; cut off after 127 days	Not Mentioned	Not Mentioned	Low bias	Unclear bias	Low bias	Low bias	High bias	High bias	Allocation concealment not mentioned. Early termination. Study method planned to perform intention to treat analysis but reported per protocol outcomes.
Loprinzi 2014	119	118	CRC	adjuvant FOLFOX4, mFOLFOX6	IV Ca gluconate 1g & MgSO4 1g pre and post OXA infusion	Placebo	[EORTC, sensory], CTCAE V4, OSS	12	Not Mentioned	Not Mentioned	Low bias	Low bias	Low bias	Low bias	Low bias	Low bias	NIL
Kiladze 2016	78	55	CRC, Gastric cancer	CapeOX	IV Ca gluconate 1g & MgSO4 1g pre and post OXA infusion	Placebo	[CTCAE V3], EPS	median 4.5 (Ca/Mg), 5 (control)	Not Mentioned	Not Mentioned	Low bias	Unclear bias	Unclear bias	Unclear bias	Low bias	High bias	Allocation concealment & blinding not mentioned. Abstract, insufficient information, trial not registered.
Neuro-active pharmaceuticals
von Delius 2007	17	19	advanced CRC	FUFOX	PO Carbamazepine starting at 200mg 6 days prior to first IV OXA, titrate until plasma level of 4-6mg/l	NAI	[Levi's scale]	Median 2-3 cycles	Mean (SD) 611 +/−508	Mean (SD) 750+/−437	Low bias	Low bias	High bias	Unclear bias	Low bias	Low bias	No blinding or placebo use. Early study termination. Small sample size.
Argyriou 2006	20	20	CRC advanced	FOLFOX4	PO Oxcarbazepine initiated at 150mg/day, up-titrated over 4 weeks to the maximum target dose of 1200mg/day	NAI	[Neurology Symptom and Disability Score], EPS (total neuropathy score)	12	1020 mg/m2 if completed 12 cycles	1020 mg/m2 if completed 12 cycles	Low bias	Low bias	High bias	Low bias	Low bias	Low bias	Patients not blinded and no placebo used. Outcome included OIPN of all grades Small sample size
de Andrade 2017	78	65	CRC	m-FLOX	PO Pregabalin 150-600mg 4 times/day up-titrated to the maximum tolerable dose from 3 days before to 3 days after each oxaliplatin infusion	Placebo	[Brief Pain Inventory], other pain scores	Median 6 cycles	Not Mentioned	Not Mentioned	Low bias	Low bias	Low bias	Unclear bias	High bias	Low bias	Blinding of outcome assessment not mentioned
Trinh 2020	25	23	GI cancer	Oxaliplatin-containing treatment	PO Riluzole 50 mg twice daily prior to the second oxaliplatin dose, continuing to the end of treatment, and for 2-week post-completion of treatment	Placebo	TNSr, EPS, FACT-GOG NTX	12 weeks	Not Mentioned	Not Mentioned	Low bias	Low bias	Low bias	Low bias	Low bias	Low bias	Study didn't reach recruitment target due to a short-fall in accrual and funding restrictions.
Zhu 2013	60	60	GI cancer (Gastric/CRC)	XELOX, FOLFOX4	IV GM1 100mg/day for 3 days prior to chemotherapy	NAI	[NCI-Sanofi]	6	Mean (SD) 692 +/- 196	Mean (SD) 741 +/-223	Low bias	Low bias	High bias	Low bias	Low bias	Low bias	Patients not blinded and no placebo used.
Wang 2019	96	96	mCRC	FOLFOX	IV GM1 80mg/day from D0-D4 of each cycle	Placebo	[CTCAE V4], OSS, EORTC QLQ-CIPN20	12 (median), 10 (mean)	Not Mentioned	Not Mentioned	Low bias	Low bias	Low bias	Low bias	Low bias	Low bias	NIL
Bruna 2018	34	25	CRC	FOLFOX4, FOLFOX 6	PO MR309 400mg daily during the first 5 days of each chemotherapy cycle.	Placebo	CTCAE V3, TNS	9.7 (MR309), 9.5 (Control)	911	822	Low bias	Low bias	Low bias	Low bias	High bias	Unclear bias	Total 65 out of 124 (52.4%) patients withdrew prematurely. Hypothesis generating research without predefined primary or secondary endpoints,
Zhang 2012	38	41	CRC Stage II/III	XELOX	PO neurotropin 8 IU twice a day, given for 14 days (day 1 -14 ) of 3 week- cycle	NAI	[CTCAE V4], OSS	8	Not Mentioned	Not Mentioned	Low bias	High bias	High bias	High bias	Low bias	Low bias	No blinding or placebo use.
Song 2013	58	45	GI, cholangiocarcinoma	FOLFOX, GEMOX, CapeOX	PO venlafaxine 75mg/day 1hr before oxaliplatin infusion and continue for 10 days	Placebo	[CTCAE V3]	9	Not Mentioned	Not Mentioned	Low bias	Unclear bias	Unclear bias	Unclear bias	High bias	Low bias	High attrition 23.3% (24 out of 103 patients) by cycle 9.
Zimmerman 2016	25	25	Colon cancer	mFOLFOX6	PO venlafaxine XR 37.5 mg twice daily throughout treatment then titrate off	Placebo	CTCAE V4, CIPN20, OSS	12	Not Mentioned	Not Mentioned	Low bias	Unclear bias	Low bias	Low bias	Low bias	Low bias	Allocation concealment not mentioned.
Other pharmaceuticals
Uchida 2019	27	28	CRC Stage II/III	adjuvant mFOLFOX6	IV recombinant soluble human thrombomodulin (ART-123) 380 U/kg on day1-3	Placebo	[CTCAE], FACT/GOG-NTX-12 score, NRS	12	median 921	median 819	Low bias	Unclear bias	Low bias	Unclear bias	Low bias	Low bias	Allocation concealment and assessment blinding not mentioned.
Glimelius 2018	113	60	mCRC	mFOLFOX6	IV Calmangafodipir at 2 umol/kg, 5 umol/kg and 10 umol/kg	Placebo	[NCI-Sanofi], Leonard scale	8	Not Mentioned	Not Mentioned	Low bias	Unclear bias	Low bias	Low bias	High bias	High bias	Compared a mixed intervention group of different doses against placebo group. Change in primary outcome measures from neutropenia to neuropathy via multiple protocol amendments. Dose reduction of calmangafodipir during study due to adverse events.
El-fatatry 2018	20	20	CRC Stage III	FOLFOX4	PO Metformin 500 mg three times daily after meals throughout the 12 cycles of chemotherapy	NAI	[CTCAE V4], questionnaire, pain inventory	12	Not Mentioned	Not Mentioned	Low bias	Low bias	High bias	High bias	High bias	Low bias	No blinding or placebo use. High attrition rate (27.3%) 15 out of 55 randomised patients. Small sample size.
Wang 2019	32	30	CRC	FOLFOX, CAPOX	PO Minocycline 200mg daily for 4 months	Placebo	[MD Anderson Symptom Inventory]	4 months	Not Mentioned	Not Mentioned	Low bias	Unclear bias	Low bias	Low bias	Low bias	Low bias	Allocation concealment not mentioned.
Lin 2006	5	9	CRC	Adjuvant oxaliplatin & a 5-FU/ LV regimen	PO N-acetylcysteine 1200mg 1.5 hr before oxaliplatin administration	Placebo	[CTCAE], EPS	12	Not Mentioned	Not Mentioned	Low bias	Unclear bias	High bias	High bias	Low bias	Low bias	Allocation concealment & blinding not mentioned. No blinding or placebo used. Small sample size (total 14 patients)
Bondad 2020	16	16	CRC, Gastric cancer	XELOX	PO N-acetylcysteine 1200mg 1 hr before injection of oxaliplatin for 8 cycles	Placebo	[CTCAE V5], EPS	8 weeks	Not Mentioned	Not Mentioned	Low bias	L	L	L	Low bias	Low bias	Small sample size (total 32 patients)
Antioxidants
Gado 2013	24	25	CRC	FOLFOX4	PO ALA 600mg daily from day 3 to day 15 of chemotherapy	NAI	[NCI-Sanofi], NCS	6	Not Mentioned	Not Mentioned	Low bias	Unclear bias	High bias	High bias	Low bias	Low bias	Allocation concealment not mentioned. No blinding or placebo use.
Wang 2007	42	44	CRC Stage II/III	mFOLFOX6	PO glutamine 15g BD for 7 consecutive days every 2 weeks	NAI	[CTCAE V2], ADL, EPS	6	Not Mentioned	Not Mentioned	Low bias	Unclear bias	High bias	High bias	Low bias	Low bias	No blinding or placebo use.
Yazici 2016	40 (35)	40 (32)	CRC	mFOLFOX6	PO glutamine 10g 3 times a day before and during chemotherapy	NAI	[EPS], EORTC-QLQ	8	Not Mentioned	Not Mentioned	Low bias	Low bias	High bias	High bias	Unclear bias	Low bias	No blinding or placebo use. Didn't report ITT results.
Dong 2010*	27	27	GI tumour	FOLFOX4	IV Glutathione (GSH) 1500mg/m2 on day 1 and 2 of chemotherapy	Placebo	[CTCAE V3]	6	Not Mentioned	Not Mentioned	Low bias	Unclear bias	Low bias	Low bias	High bias	High bias	Allocation concealment not specified. Significant attrition (47.3%, 43 out of 95 patients) at cycle 9. Not cumulative incidence.
Milla 2009	14	13	CRC	FOLFOX4	IV Glutathione (GSH) 1500mg/m2 immediately before each oxaliplatin administration	Placebo	[CTCAE V3]	mean 10 (GSH), 9.2 (Control)	Not Mentioned	Not Mentioned	Low bias	Unclear bias	Unclear bias	Unclear bias	Low bias	Low bias	Allocation concealment and blinding not mentioned, although there was placebo use. Small sample size (total 27 patients).
Pang 2010	40	38	Gastric/CRC	FOLFOX4, mFOLFOX6	IV Glutathione (GSH) 18g/day given for 3 days (day before and day 1 to 2 of oxaliplatin)	Placebo	[CTCAE V2]	12	> 800	> 800	Low bias	Unclear bias	Unclear bias	Unclear bias	Low bias	Low bias	Allocation concealment and blinding not mentioned, although there was placebo use.
Saad 2016	30	30	CRC	FOLFOX6	PO L-carnosine 1000mg daily throughout treatment	NAI	[CTCAE V4]	3 months	Not Mentioned	Not Mentioned	Low bias	Unclear bias	High bias	High bias	Low bias	Low bias	Allocation concealment not mentioned. No blinding or placebo use. No patient had Grade 3 or above neuropathy.
Yehia 2019	34	31	CRC	FOLFOX6	PO L-carnosine 500mg daily throughout treatment	NAI	[CTCAE V4]	3 months	Not Mentioned	Not Mentioned	Low bias	Unclear bias	High bias	High bias	Low bias	Low bias	Allocation concealment not mentioned. No blinding or placebo use. No patient had Grade 3 or above neuropathy.
Esfahani 2016	36	35	CRC Stage III	CAPOX	PO N-3PUFA 640mg TDS from the first day until the end of treatment	Placebo	[rTNS], EPS	8	Not Mentioned	Not Mentioned	Low bias	Low bias	Unclear bias	Low bias	Low bias	Low bias	Placebo doesn't smell like PUFA (fish oil). No long-term follow up.
Salehi 2015	32	33	CRC	Oxaliplatin containing	PO Vitamin E 400mg daily for 6 cycles	NAI	[NCCTG questionnaire]	6	Not Mentioned	Not Mentioned	Low bias	Unclear bias	High bias	High bias	Low bias	Low bias	Allocation concealment not mentioned.
Kobayashi 2020	14	14	CRC	mFOLFOX6	PO cystine 700 mg and theanine 280 mg once a day during study	NAI	[CTCAE V4], own questionnaire	max 6	671±52 mg	714 ± 23 mg	Low bias	Low bias	High bias	High bias	Low bias	Unclear bias	No blinding or placebo use. Didn't report the incidence of OIPN in each arm. Significant difference was observed inpatients age (older control group).
Herbal medicines
Cheng 2017	36	36	CRC	FOLFOX	PO AC591 (Huangqi Guizhi Wuwu) 54g crude drug/day, daily for 4 weeks	Placebo	[Levi’s scale]	4 cycles/2 months	Not Mentioned	Not Mentioned	Low bias	Low bias	Low bias	Low bias	Low bias	Low bias	Short follow up of 2 months.
Nishioka 2011	22	23	CRC non-resectable/recurrent	FOLFOX6	PO Goshajinkigan (GJG) 7.5mg three times daily throughout chemotherapy	NAI	[DEB-NTC]	Median 13 (GJG), 12 (control)	1105	1120	Low bias	Low bias	High bias	High bias	High bias	Low bias	Randomisation method not mentioned. No blinding or placebo use. High attrition: 13/22 (59%) from the GJG group and 11/23 (49%) from the control group discontinued chemotherapy.
Kono 2013	44	45	CRC	FOLFOX4, mFOLFOX6	PO Goshajinkigan (GJG) 7.5mg three times daily throughout chemotherapy	Placebo	[CTCAE V3]	8	Not Mentioned	Not Mentioned	Low bias	Low bias	Low bias	Low bias	Low bias	Low bias	NIL
Oki 2015	89	93	CRC, Stage III, complete resection	Adjuvant mFOLFOX6	PO Goshajinkigan (GJG) 7.5mg three times daily throughout chemotherapy	Placebo	[CTCAE V3]	9 (GJG), 8.3 (Control)	793	750	Low bias	Low bias	Low bias	Low bias	Low bias	Low bias	Early termination due to futility by the safety committee.
Liu 2013	60	60	CRC	FOLFOX4	PO Guilongtongluofang for 10 days (starting from 3 days prior to chemotherapy)	Placebo	[CTCAE V2], ADL, EPS	6	510	255	Low bias	Low bias	Low bias	Low bias	Low bias	Low bias	NIL
Motoo 2020	26	26	CRC stage III	CapeOX	PO Ninjin’yoeito 9g/day from day 1 of cycle 1	NAI	[CTCAE V5]	8	2400 mg/m2 if completed 8 cycles	2400 mg/m2 if completed 8 cycles	Low bias	Unclear bias	High bias	High bias	High bias	Low bias	Allocation concealment not mentioned. No blinding or placebo use. 23% attrition, used per protocol analysis.
Xu 2016	18	18	GI cancer stage II-III	Oxaliplatin containing chemotherapy	IV Tanshinone IIA 80mg for 3 days starting from 1 day before oxaliplatin	NAI	[Levi's score], EMG (SNCV, MNCV)	4	Not Mentioned	Not Mentioned	Low bias	Unclear bias	High bias	High bias	Low bias	Low bias	Allocation concealment not mentioned. No blinding or placebo use.
Non Pharmacological
Qian 2012	23	22	CRC	adjuvant mFOLFOX	Air wave pressure applied to both upper and lower limb 1-5 days after oxaliplatin	NAI	[CTCAE V3]	6	780	Not Mentioned	Low bias	Unclear bias	High bias	High bias	Low bias	Low bias	Allocation concealment & blinding not mentioned.
Studies only used in network meta-analysis
Lu 2008	44	43	GI cancer	FOLFOX4	IV Amifostine 500 mg/m2	IV glutathione 1500m/m2	[CTCAE V2]	6	Not Mentioned	Not Mentioned	Low bias	Unclear bias	High bias	Unclear bias	Low bias	Low bias	Allocation concealment not mentioned. Nil blinding or placebo use.
Samson 2013	103	97	CRC	FOLFOX4, mFOLFOX6, XELOX	PO glutamine 30 g/d for 7 days starting 2 days before chemo and IV Ca/Mg	Both arms received Ca/Mg 1g each before and after oxaliplatin	[CTCAE]	10 cycles, 6 months	655	680	Low bias	Unclear bias	High bias	High bias	Low bias	Low bias	No blinding; open label. Abstract, limited information.
Afonseca 2013	18	16	Gastric/CRC	FOLFOX, EOX, XELOX	PO Vitamin E 400mg daily and IV Ca/Mg	Both arms received Ca/Mg 1g each before and after oxaliplatin	[CTCAE V3]	not mentioned, cut off after 127 days	Not Mentioned	Not Mentioned	Low bias	Low bias	Low bias	Low bias	Low bias	Low bias	NIL
Legends	GI: Gastrointestinal
	mCRC: metastatic Colorectal cancer
	OXA: oxaliplatin
	FOLFOX: combination chemotherapy regimen made up of folinic acid, fluorouracil, and oxaliplatin.
	EOX: combination chemotherapy regimen made up of epirubicin, oxaliplatin and capecitabine
	IV: intravenous
	PO: oral
	Outcome assessment scales are explained in Table S2. Scales used

## Sheet: S4. Dichotomous outcome
Supplementary Table 4 Results from single studies (dichotomous outcome)
No	Intervention	Trial (Author, Year)	Neuropathy scale used and Grade cutoff	Number of chemotherapy cycles	Intervention			Control			Risk Ratio	95% Confidence Interval
					d1	n1	d1/n1	d0	n0	d0/n0
1	Carbamazepine	von Delus 2006	Levi's G3-4	C2-3	4	19	0.21	6	17	0.35	0.6	0.2	1.76
2	Oxcarbazepine	Argyrou 2008	OIPN incidence	C12	5	20	0.25	12	30	0.4	0.42	0.18	0.96
3	GM1	Zhu 2013	NCI Sanofi >= G2	C6	21	60	0.35	31	60	0.52	0.68	0.44	1.03
4	GM1	Wang 2019	CTCAE >=G2	C12	32	96	0.33	30	96	0.31	1.07	0.71	1.61
5	MR309	Bruna 2017	CTCAE >=G2	C10	37	46	0.8	28	41	0.68	1.18	0.91	1.52
6	Neurotropin	Zhang 2012	CTCAE >=G2	C8	8	38	0.21	25	41	0.61	0.35	0.18	0.67
7	Calmangafodipir	Glemilius 2018	OSSS G2 &3	C8	16	113	0.14	14	60	0.23	0.61	0.32	1.16
8	Metformin	El-fatatry 2018	CTCAE >=G2	C12	12	20	0.6	19	20	0.95	0.63	0.44	0.92
9	ART-123	Uchida 2019	CTCAE >=G2	C12	12	18	0.67	11	24	0.46	1.4	0.84	2.35
10	Alpha Lipoid Acid (ALA)	Gado 2013	NCI Sanofi >= Grade 2	C6	10	24	0.42	15	25	21.74	0.69	0.39	1.23
11	Glutamine	Wang 2007	CTCAE G3-4	C6	5	42	0.12	14	44	0.32	0.37	0.15	0.95
12	N3-PUFA	Esfahani 2016	rTNS incidence	C8	19	36	0.53	31	35	0.89	0.6	0.43	0.83
13	Vitamin E	Salehi 2015	Neuropathy incidence	C6	32	32	1	32	33	0.97	1.03	0.95	1.12
14	AC591	Cheng 2017	Levi>= G2	C4	1	36	0.03	11	36	0.31	0.09	0.01	0.67
15	GJG	Nishioka 2010	DEB Grade 3	C20	7	22	0.32	17	23	0.74	0.43	0.22	0.83
16	Guilongtongluofang	Liu 2013	CTCAE G3-4	C6	7	60	0.12	19	60	0.32	0.37	0.17	0.81
17	Ninjin'yoeito	Motoo 2020	CTCAE >=G2	C8	2	26	0.08	11	26	0.42	0.18	0.04	0.74
18	Tanshinone IIA	Xu 2016	Levi's G3-4	C4	2	18	0.11	0	18	0	5	0.26	97.37
19	Air wave pressure	Qian 2012	CTCAE >=G2	C6	1	23	0.04	5	22	0.23	0.19	0.02	1.51
20	Amifostine vs Glutamine	Lu 2008	CTCAE G3-4	C6	0	44	0	7	43	0.16	0.07	0	1.11
21	Glutamine +Ca/Mg vs Ca/Mg	Samson 2013	CTCAE >=G2	C10	38	103	0.37	35	97	0.36	1.02	0.71	1.47
22	Vitamin E + Ca/Mg vs Ca/Mg	Afonseca 2013	CTCAE >=G2	not mentioned	3	18	0.17	1	16	0.06	2.67	0.31	23.14
Legend	d1: incidence number in the intervention group; n1: total number of patients in the intervention group; d0: incidence number in the control group; n0: total number of patients in the control group.
	Outcome assessment scales are explained in Table S2. Scales used

## Sheet: S5. Continuous outcome
Supplementary Table 5 Results from single studies (continuous outcome)
No	Intervention	Study	Scale (mean value)	Time	Intervention	SD (+/-)	n1	Control	SD (+/-)	n0	Mean difference	95% CI
1	Pregabalin	de Andrade 2017	Brief Pain Inventory		0.85	0.931	78	1.03	0.928	65	-0.18	-0.49	0.13
2	Riluzole	Trinh 2020	TNSr (12 weeks)	12 week	8.5	2.5	25	6.5	3.9	23	2	0.13	3.87
3	Minocycline	Wang 2019	MDASI-GI AUC	4 months	35.4	27.35	32	31.5	27.8	34	3.91	-9.4	17.22
4	Cystine & theanine	Kobayashi 2020	Mean CTCAE score	C6	0.545	0.498	14	1	0	14	NA
Legend	SD: Standard Deviation; n1: total number of patients in the intervention group; n0: total number of patients in the control group.
	Outcome assessment scales are explained in Table S2. Scales used

## Sheet: S6. Network meta-analysis
Supplementary Table 6 Results from network meta-analysis
	Risk Ratio of OIPN comparing intervention in the row vs intervention in the column				Treatment	P-score
Risk Ratio of OIPN comparing intervention in the column vs intervention in the row	Amifostine	0.07 (0.00; 1.11)	.		Amifostine	0.9816
	0.07 (0.00; 1.11)	Glutamine	0.37 (0.15; 0.95)*		Glutamine	0.5052
	0.02 (0.00; 0.48)*	0.37 (0.15; 0.95)*	NAI		NAI	0.0132
	Risk Ratio of OIPN comparing intervention in the row vs intervention in the column				Treatment	P-score
Risk Ratio of OIPN comparing intervention in the column vs intervention in the row	Ca/Mg	0.98 (0.60; 1.61)	0.74 (0.55; 0.99)*		Ca/Mg	0.7566
	0.98 (0.60; 1.61)	Glutamine + Ca/Mg	.		Glutamine + Ca/Mg	0.6462
	0.74 (0.55; 0.99)*	0.76 (0.43; 1.35)	Placebo		Placebo	0.0973
	Risk Ratio of OIPN comparing intervention in the row vs intervention in the column				Treatment	P-score
Risk Ratio of OIPN comparing intervention in the column vs intervention in the row	Ca/Mg	0.74 (0.55; 0.99)*	0.38 (0.04; 3.34)		Ca/Mg	0.8943
	0.74 (0.55; 0.99)*	Placebo	.		Placebo	0.3747
	0.38 (0.04; 3.34)	0.51 (0.06; 4.59)	Vitamin E + Ca/Mg		Vitamin E + Ca/Mg	0.231
Interpretation
NAI = No additional intervention
* indicates statistically significant difference.
The values in the upper triangle are from direct evidence while those in the lower triages are from indirect evidence.
P-score is to help rank the different types of intervention: the higher the score, the more beneficial the intervention.
Reference: Rücker, G., Schwarzer, G. Ranking treatments in frequentist network meta-analysis works without resampling methods. BMC Med Res Methodol 15, 58 (2015).
